# Supplementary material for: ﻿A new species of Diglyphus Walker (Hymenoptera, Eulophidae) from China, with notes on its biology and a key to the Chinese species
Source: Zookeys. 2025 Oct 31;1257:327–37. doi: 10.3897/zookeys.1257.159532 (PMC12595511; doi:10.3897/zookeys.1257.159532)
Supplement: XML Treatment for Diglyphus albifemur [file zookeys.1257.159532-treatment1.xml]

<!DOCTYPE tp:taxon-treatment
  PUBLIC "-//TaxonX//DTD Taxonomic Treatment Publishing DTD v0 20100105//EN" "tax-treatment-NSO.dtd">
<tp:taxon-treatment xmlns:tp="http://www.plazi.org/taxpub"><tp:treatment-meta><kwd-group><label>Taxon classification</label><kwd>
                <named-content content-type="kingdom">Animalia</named-content>
              </kwd><kwd>
                <named-content content-type="order">Hymenoptera</named-content>
              </kwd><kwd>
                <named-content content-type="family">Eulophidae</named-content>
              </kwd></kwd-group><mixed-citation publication-type="journal"><person-group><name><surname>Wan</surname><given-names>Wei-Jie</given-names></name><name><surname>Hansson</surname><given-names>Christer</given-names></name><name><surname>Guo</surname><given-names>Jian-Yang</given-names></name><name><surname>Liu</surname><given-names>Wan-Xue</given-names></name></person-group><article-title>﻿A new species of <italic><tp:taxon-name><tp:taxon-name-part taxon-name-part-type="genus" reg="Diglyphus">Diglyphus</tp:taxon-name-part></tp:taxon-name></italic> Walker (<tp:taxon-name><tp:taxon-name-part taxon-name-part-type="order">Hymenoptera</tp:taxon-name-part></tp:taxon-name>, <tp:taxon-name><tp:taxon-name-part taxon-name-part-type="family">Eulophidae</tp:taxon-name-part></tp:taxon-name>) from China, with notes on its biology and a key to the Chinese species</article-title><source>Zookeys</source><day>31</day><month>10</month><year>2025</year><volume>1257</volume><fpage>327</fpage><lpage>337</lpage><pub-id pub-id-type="doi">10.3897/zookeys.1257.159532</pub-id></mixed-citation></tp:treatment-meta><tp:nomenclature><label>﻿</label><tp:taxon-name><object-id xmlns:xlink="http://www.w3.org/1999/xlink" content-type="arpha" xlink:type="simple">CB3B0E65-BE6D-5390-836F-2F9F61252DF1</object-id>
              <tp:taxon-name-part taxon-name-part-type="genus" reg="Diglyphus">Diglyphus</tp:taxon-name-part>
              <tp:taxon-name-part taxon-name-part-type="species" reg="albifemur">albifemur</tp:taxon-name-part>
              <object-id xmlns:xlink="http://www.w3.org/1999/xlink" content-type="zoobank" xlink:type="simple">https://zoobank.org/1360515B-2073-40B6-8EC5-93F39B898C0A</object-id>
            </tp:taxon-name><tp:taxon-authority>Liu, Hansson &amp; Guo</tp:taxon-authority><tp:taxon-status xmlns:xlink="http://www.w3.org/1999/xlink" xlink:type="simple">sp. nov.</tp:taxon-status><xref ref-type="fig" rid="F1">Figs 1</xref><xref ref-type="fig" rid="F2">, 2</xref><xref ref-type="fig" rid="F3">, 3</xref></tp:nomenclature><tp:treatment-sec sec-type="material" id="SECID0EAUAE"><title>Material.</title><p><bold><italic>Holotype</italic></bold>: • ♀ China, Gansu Province, Jiuquan City; <named-content xmlns:xlink="http://www.w3.org/1999/xlink" content-type="dwc:verbatimCoordinates" xlink:type="simple"><named-content content-type="geo-json" specific-use="{&#34;type&#34;:&#34;Point&#34;,&#34;coordinates&#34;:[94.732222,40.176111]}" id="NCID0EOUAE" xlink:type="simple">40°10'34"N, 94°43'56"E</named-content></named-content>; 4 June 2023; Bao-Wei Huo leg.; reared from <italic><tp:taxon-name><tp:taxon-name-part taxon-name-part-type="genus" reg="Phytomyza">Phytomyza</tp:taxon-name-part> <tp:taxon-name-part taxon-name-part-type="species" reg="vitalbae">vitalbae</tp:taxon-name-part></tp:taxon-name></italic> on leaves of <italic><tp:taxon-name><tp:taxon-name-part taxon-name-part-type="genus" reg="Clematis">Clematis</tp:taxon-name-part> <tp:taxon-name-part taxon-name-part-type="species" reg="orientalis">orientalis</tp:taxon-name-part></tp:taxon-name></italic>, deposited in <named-content xmlns:xlink="http://www.w3.org/1999/xlink" content-type="dwc:institutional_code" xlink:title="Chinese Academy of Sciences" xlink:href="http://grbio.org/institution/chinese-academy-agricultural-sciences" xlink:type="simple">CAS</named-content> (accession number, <abbrev xmlns:xlink="http://www.w3.org/1999/xlink" content-type="institution" xlink:title="Insect Collection, the Institute of Zoology" id="ABBRID0EOVAE" xlink:type="simple">IOZ</abbrev>(E)224808). <bold><italic>Paratypes</italic></bold> (deposited in <abbrev xmlns:xlink="http://www.w3.org/1999/xlink" content-type="institution" xlink:title="Institute of Plant Protection" id="ABBRID0EWVAE" xlink:type="simple">IPP</abbrev>): • 3♀ 1♂ with same label data as holotype (accession numbers, <abbrev xmlns:xlink="http://www.w3.org/1999/xlink" content-type="institution" xlink:title="Institute of Plant Protection" id="ABBRID0E2VAE" xlink:type="simple">IPP</abbrev>(Da)PL1–<abbrev xmlns:xlink="http://www.w3.org/1999/xlink" content-type="institution" xlink:title="Institute of Plant Protection" id="ABBRID0EAWAE" xlink:type="simple">IPP</abbrev>(Da)PL4); • 1♀ China, Shandong Province, Yantai City, <named-content xmlns:xlink="http://www.w3.org/1999/xlink" content-type="dwc:verbatimCoordinates" xlink:type="simple"><named-content content-type="geo-json" specific-use="{&#34;type&#34;:&#34;Point&#34;,&#34;coordinates&#34;:[121.562778,37.290556]}" id="NCID0EIWAE" xlink:type="simple">37°17'26"N, 121°33'46"E</named-content></named-content>, 21 May 2017, Qin-Min Yang leg., reared from leaves of <italic><tp:taxon-name><tp:taxon-name-part taxon-name-part-type="genus" reg="Sonchus">Sonchus</tp:taxon-name-part> <tp:taxon-name-part taxon-name-part-type="species" reg="oleraceus">oleraceus</tp:taxon-name-part></tp:taxon-name></italic> (accession numbers, <abbrev xmlns:xlink="http://www.w3.org/1999/xlink" content-type="institution" xlink:title="Institute of Plant Protection" id="ABBRID0EYWAE" xlink:type="simple">IPP</abbrev>(Da)MP1); • 5♀ China, Xinjiang Uygur Autonomous Region, Kashi City, <named-content xmlns:xlink="http://www.w3.org/1999/xlink" content-type="dwc:verbatimCoordinates" xlink:type="simple"><named-content content-type="geo-json" specific-use="{&#34;type&#34;:&#34;Point&#34;,&#34;coordinates&#34;:[76.019722,39.323611]}" id="NCID0EAXAE" xlink:type="simple">39°19'25"N, 76°01'11"E</named-content></named-content>, 25 July 2017, Jun Zhong leg., reared from leaves of <italic><tp:taxon-name><tp:taxon-name-part taxon-name-part-type="genus" reg="Clematis">Clematis</tp:taxon-name-part> <tp:taxon-name-part taxon-name-part-type="species" reg="orientalis">orientalis</tp:taxon-name-part></tp:taxon-name></italic> (accession numbers, <abbrev xmlns:xlink="http://www.w3.org/1999/xlink" content-type="institution" xlink:title="Institute of Plant Protection" id="ABBRID0EQXAE" xlink:type="simple">IPP</abbrev>(Da)SL1–<abbrev xmlns:xlink="http://www.w3.org/1999/xlink" content-type="institution" xlink:title="Institute of Plant Protection" id="ABBRID0EVXAE" xlink:type="simple">IPP</abbrev>(Da)SL5); • 1♀ China, Gansu Province, Jiuquan City, <named-content xmlns:xlink="http://www.w3.org/1999/xlink" content-type="dwc:verbatimCoordinates" xlink:type="simple"><named-content content-type="geo-json" specific-use="{&#34;type&#34;:&#34;Point&#34;,&#34;coordinates&#34;:[94.631944,40.117778]}" id="NCID0E4XAE" xlink:type="simple">40°07'04"N, 94°37'55"E</named-content></named-content>, 18 June 2018, Su-Jie Du leg., reared from leaves of <italic><tp:taxon-name><tp:taxon-name-part taxon-name-part-type="genus" reg="Pisum">Pisum</tp:taxon-name-part> <tp:taxon-name-part taxon-name-part-type="species" reg="sativum">sativum</tp:taxon-name-part></tp:taxon-name></italic> (accession numbers, <abbrev xmlns:xlink="http://www.w3.org/1999/xlink" content-type="institution" xlink:title="Institute of Plant Protection" id="ABBRID0ENYAE" xlink:type="simple">IPP</abbrev>(Da)QL1); • 1♂ China, Heilongjiang Province, Jiagedaqi District, <named-content xmlns:xlink="http://www.w3.org/1999/xlink" content-type="dwc:verbatimCoordinates" xlink:type="simple"><named-content content-type="geo-json" specific-use="{&#34;type&#34;:&#34;Point&#34;,&#34;coordinates&#34;:[91.774722,50.419167]}" id="NCID0EVYAE" xlink:type="simple">50°25'09"N, 91°46'29"E</named-content></named-content>, 6 July 2018, Xin-Fei Cheng leg., reared from <italic><tp:taxon-name><tp:taxon-name-part taxon-name-part-type="genus" reg="Phytomyza">Phytomyza</tp:taxon-name-part> <tp:taxon-name-part taxon-name-part-type="species" reg="horticola">horticola</tp:taxon-name-part></tp:taxon-name></italic> on leaves of <italic><tp:taxon-name><tp:taxon-name-part taxon-name-part-type="genus" reg="Pisum">Pisum</tp:taxon-name-part> <tp:taxon-name-part taxon-name-part-type="species" reg="sativum">sativum</tp:taxon-name-part></tp:taxon-name></italic> (accession numbers, <abbrev xmlns:xlink="http://www.w3.org/1999/xlink" content-type="institution" xlink:title="Institute of Plant Protection" id="ABBRID0EQZAE" xlink:type="simple">IPP</abbrev>(Da)GG1); • 3♀ 3♂ China, Xizang, Shannan City, <named-content xmlns:xlink="http://www.w3.org/1999/xlink" content-type="dwc:verbatimCoordinates" xlink:type="simple"><named-content content-type="geo-json" specific-use="{&#34;type&#34;:&#34;Point&#34;,&#34;coordinates&#34;:[91.774444,29.239167]}" id="NCID0EYZAE" xlink:type="simple">29°14'21"N, 91°46'28"E</named-content></named-content>, 4 August 2018, Yu-Jun Zhong leg., reared from <italic><tp:taxon-name><tp:taxon-name-part taxon-name-part-type="genus" reg="Phytomyza">Phytomyza</tp:taxon-name-part> <tp:taxon-name-part taxon-name-part-type="species" reg="horticola">horticola</tp:taxon-name-part></tp:taxon-name></italic> and <italic><tp:taxon-name><tp:taxon-name-part taxon-name-part-type="genus" reg="Liriomyza">Liriomyza</tp:taxon-name-part> <tp:taxon-name-part taxon-name-part-type="species" reg="huidobrensis">huidobrensis</tp:taxon-name-part></tp:taxon-name></italic> on leaves of <italic><tp:taxon-name><tp:taxon-name-part taxon-name-part-type="genus" reg="Lepidium">Lepidium</tp:taxon-name-part> <tp:taxon-name-part taxon-name-part-type="species" reg="latifolium">latifolium</tp:taxon-name-part></tp:taxon-name></italic> (accession numbers, <abbrev xmlns:xlink="http://www.w3.org/1999/xlink" content-type="institution" xlink:title="Institute of Plant Protection" id="ABBRID0E51AE" xlink:type="simple">IPP</abbrev>(Da)SN1–<abbrev xmlns:xlink="http://www.w3.org/1999/xlink" content-type="institution" xlink:title="Institute of Plant Protection" id="ABBRID0ED2AE" xlink:type="simple">IPP</abbrev>(Da)SN6); • 1♀ China, Neimenggu Autonomous Region, Bayannur, <named-content xmlns:xlink="http://www.w3.org/1999/xlink" content-type="dwc:verbatimCoordinates" xlink:type="simple"><named-content content-type="geo-json" specific-use="{&#34;type&#34;:&#34;Point&#34;,&#34;coordinates&#34;:[107.401944,40.765278]}" id="NCID0EL2AE" xlink:type="simple">40°45'55"N, 107°24'07"E</named-content></named-content>, 7 September 2018, Su-Jie Du leg., reared from <italic><tp:taxon-name><tp:taxon-name-part taxon-name-part-type="genus" reg="Phytomyza">Phytomyza</tp:taxon-name-part> <tp:taxon-name-part taxon-name-part-type="species" reg="horticola">horticola</tp:taxon-name-part></tp:taxon-name></italic> on leaves of <italic><tp:taxon-name><tp:taxon-name-part taxon-name-part-type="genus" reg="Solanum">Solanum</tp:taxon-name-part> <tp:taxon-name-part taxon-name-part-type="species" reg="nigrum">nigrum</tp:taxon-name-part></tp:taxon-name></italic> (accession numbers, <abbrev xmlns:xlink="http://www.w3.org/1999/xlink" content-type="institution" xlink:title="Institute of Plant Protection" id="ABBRID0EG3AE" xlink:type="simple">IPP</abbrev>(Da)LH1).</p></tp:treatment-sec><tp:treatment-sec sec-type="material" id="SECID0EL3AE"><title>Additional material (deposited in IPP).</title><p>26♀ 16♂ China, Xinjiang Uygur Autonomous Region, Kizilsu Kirgiz Autonomous Prefecture, <named-content xmlns:xlink="http://www.w3.org/1999/xlink" content-type="dwc:verbatimCoordinates" xlink:type="simple"><named-content content-type="geo-json" specific-use="{&#34;type&#34;:&#34;Point&#34;,&#34;coordinates&#34;:[75.557778,39.948056]}" id="NCID0E13AE" xlink:type="simple">39°56'53"N, 75°33'28"E</named-content></named-content>, 30 June 2018, Xiao-Qing Xian leg., reared from leaves of <italic><tp:taxon-name><tp:taxon-name-part taxon-name-part-type="genus" reg="Raphanus">Raphanus</tp:taxon-name-part> <tp:taxon-name-part taxon-name-part-type="species" reg="sativus">sativus</tp:taxon-name-part></tp:taxon-name></italic> (accession numbers, <abbrev xmlns:xlink="http://www.w3.org/1999/xlink" content-type="institution" xlink:title="Institute of Plant Protection" id="ABBRID0EK4AE" xlink:type="simple">IPP</abbrev>(Da)KZ1–<abbrev xmlns:xlink="http://www.w3.org/1999/xlink" content-type="institution" xlink:title="Institute of Plant Protection" id="ABBRID0EP4AE" xlink:type="simple">IPP</abbrev>(Da)KZ42); • 4♀ China, Neimenggu Autonomous Region, Alxa League, <named-content xmlns:xlink="http://www.w3.org/1999/xlink" content-type="dwc:verbatimCoordinates" xlink:type="simple"><named-content content-type="geo-json" specific-use="{&#34;type&#34;:&#34;Point&#34;,&#34;coordinates&#34;:[101.058889,41.942222]}" id="NCID0EX4AE" xlink:type="simple">41°56'32"N, 101°03'32"E</named-content></named-content>, 8 September 2018, Su-Jie Du leg., reared from <italic><tp:taxon-name><tp:taxon-name-part taxon-name-part-type="genus" reg="Phytomyza">Phytomyza</tp:taxon-name-part> <tp:taxon-name-part taxon-name-part-type="species" reg="vitalbae">vitalbae</tp:taxon-name-part></tp:taxon-name></italic> on leaves of <italic><tp:taxon-name><tp:taxon-name-part taxon-name-part-type="genus" reg="Vigna">Vigna</tp:taxon-name-part> <tp:taxon-name-part taxon-name-part-type="species" reg="unguiculata">unguiculata</tp:taxon-name-part></tp:taxon-name></italic> (accession numbers, <abbrev xmlns:xlink="http://www.w3.org/1999/xlink" content-type="institution" xlink:title="Institute of Plant Protection" id="ABBRID0ES5AE" xlink:type="simple">IPP</abbrev>(Da)EJ1–<abbrev xmlns:xlink="http://www.w3.org/1999/xlink" content-type="institution" xlink:title="Institute of Plant Protection" id="ABBRID0EX5AE" xlink:type="simple">IPP</abbrev>(Da)EJ4); • 10♀ 1♂ China, Neimenggu Autonomous Region, Alxa League, <named-content xmlns:xlink="http://www.w3.org/1999/xlink" content-type="dwc:verbatimCoordinates" xlink:type="simple"><named-content content-type="geo-json" specific-use="{&#34;type&#34;:&#34;Point&#34;,&#34;coordinates&#34;:[101.058889,41.942222]}" id="NCID0E65AE" xlink:type="simple">41°56'32"N, 101°03'32"E</named-content></named-content>, 8 September 2018, Su-Jie Du leg., reared from <italic><tp:taxon-name><tp:taxon-name-part taxon-name-part-type="genus" reg="Phytomyza">Phytomyza</tp:taxon-name-part> <tp:taxon-name-part taxon-name-part-type="species" reg="vitalbae">vitalbae</tp:taxon-name-part></tp:taxon-name></italic> on leaves of <italic><tp:taxon-name><tp:taxon-name-part taxon-name-part-type="genus" reg="Raphanus">Raphanus</tp:taxon-name-part> <tp:taxon-name-part taxon-name-part-type="species" reg="sativus">sativus</tp:taxon-name-part></tp:taxon-name></italic> (accession numbers, <abbrev xmlns:xlink="http://www.w3.org/1999/xlink" content-type="institution" xlink:title="Institute of Plant Protection" id="ABBRID0E16AE" xlink:type="simple">IPP</abbrev>(Da)AL1–<abbrev xmlns:xlink="http://www.w3.org/1999/xlink" content-type="institution" xlink:title="Institute of Plant Protection" id="ABBRID0EAAAG" xlink:type="simple">IPP</abbrev>(Da)AL11); • 2♀ China, Gansu Province, Jiuquan City, <named-content xmlns:xlink="http://www.w3.org/1999/xlink" content-type="dwc:verbatimCoordinates" xlink:type="simple"><named-content content-type="geo-json" specific-use="{&#34;type&#34;:&#34;Point&#34;,&#34;coordinates&#34;:[94.687222,40.165000]}" id="NCID0EIAAG" xlink:type="simple">40°09'54"N, 94°41'14"E</named-content></named-content>, 25 September 2022, Su-Jie Du leg., reared from <italic><tp:taxon-name><tp:taxon-name-part taxon-name-part-type="genus" reg="Phytomyza">Phytomyza</tp:taxon-name-part> <tp:taxon-name-part taxon-name-part-type="species" reg="vitalbae">vitalbae</tp:taxon-name-part></tp:taxon-name></italic> on leaves of <italic><tp:taxon-name><tp:taxon-name-part taxon-name-part-type="genus" reg="Clematis">Clematis</tp:taxon-name-part> <tp:taxon-name-part taxon-name-part-type="species" reg="orientalis">orientalis</tp:taxon-name-part></tp:taxon-name></italic> (accession numbers, <abbrev xmlns:xlink="http://www.w3.org/1999/xlink" content-type="institution" xlink:title="Institute of Plant Protection" id="ABBRID0EDBAG" xlink:type="simple">IPP</abbrev>(Da)ZH1–<abbrev xmlns:xlink="http://www.w3.org/1999/xlink" content-type="institution" xlink:title="Institute of Plant Protection" id="ABBRID0EIBAG" xlink:type="simple">IPP</abbrev>(Da)ZH2); • 15♀ 33♂ China, Gansu Province, Jiuquan City, <named-content xmlns:xlink="http://www.w3.org/1999/xlink" content-type="dwc:verbatimCoordinates" xlink:type="simple"><named-content content-type="geo-json" specific-use="{&#34;type&#34;:&#34;Point&#34;,&#34;coordinates&#34;:[94.756111,40.253056]}" id="NCID0EQBAG" xlink:type="simple">40°15'11"N, 94°45'22"E</named-content></named-content>, 2 June 2023, Bao-Wei Huo leg., reared from <italic><tp:taxon-name><tp:taxon-name-part taxon-name-part-type="genus" reg="Phytomyza">Phytomyza</tp:taxon-name-part> <tp:taxon-name-part taxon-name-part-type="species" reg="vitalbae">vitalbae</tp:taxon-name-part></tp:taxon-name></italic> on leaves of <italic><tp:taxon-name><tp:taxon-name-part taxon-name-part-type="genus" reg="Clematis">Clematis</tp:taxon-name-part> <tp:taxon-name-part taxon-name-part-type="species" reg="orientalis">orientalis</tp:taxon-name-part></tp:taxon-name></italic> (accession numbers, <abbrev xmlns:xlink="http://www.w3.org/1999/xlink" content-type="institution" xlink:title="Institute of Plant Protection" id="ABBRID0ELCAG" xlink:type="simple">IPP</abbrev>(Da)DH1–<abbrev xmlns:xlink="http://www.w3.org/1999/xlink" content-type="institution" xlink:title="Institute of Plant Protection" id="ABBRID0EQCAG" xlink:type="simple">IPP</abbrev>(Da)DH48); • 10♀ 17♂ China, Gansu Province, Jiuquan City, <named-content xmlns:xlink="http://www.w3.org/1999/xlink" content-type="dwc:verbatimCoordinates" xlink:type="simple"><named-content content-type="geo-json" specific-use="{&#34;type&#34;:&#34;Point&#34;,&#34;coordinates&#34;:[107.043056,35.313333]}" id="NCID0EYCAG" xlink:type="simple">35°18'48"N, 107°02'35"E</named-content></named-content>, 3 June 2023, Bao-Wei Huo leg., reared from <italic><tp:taxon-name><tp:taxon-name-part taxon-name-part-type="genus" reg="Phytomyza">Phytomyza</tp:taxon-name-part> <tp:taxon-name-part taxon-name-part-type="species" reg="vitalbae">vitalbae</tp:taxon-name-part></tp:taxon-name></italic> on leaves of <italic><tp:taxon-name><tp:taxon-name-part taxon-name-part-type="genus" reg="Clematis">Clematis</tp:taxon-name-part> <tp:taxon-name-part taxon-name-part-type="species" reg="orientalis">orientalis</tp:taxon-name-part></tp:taxon-name></italic> (accession numbers, <abbrev xmlns:xlink="http://www.w3.org/1999/xlink" content-type="institution" xlink:title="Institute of Plant Protection" id="ABBRID0ETDAG" xlink:type="simple">IPP</abbrev>(Da)CX1–<abbrev xmlns:xlink="http://www.w3.org/1999/xlink" content-type="institution" xlink:title="Institute of Plant Protection" id="ABBRID0EYDAG" xlink:type="simple">IPP</abbrev>(Da)CX17); • 16♀ 16♂ China, Gansu Province, Jiuquan City, <named-content xmlns:xlink="http://www.w3.org/1999/xlink" content-type="dwc:verbatimCoordinates" xlink:type="simple"><named-content content-type="geo-json" specific-use="{&#34;type&#34;:&#34;Point&#34;,&#34;coordinates&#34;:[94.714444,40.167500]}" id="NCID0EAEAG" xlink:type="simple">40°10'03"N, 94°42'52"E</named-content></named-content>, 4 June 2023, Bao-Wei Huo leg., reared from <italic><tp:taxon-name><tp:taxon-name-part taxon-name-part-type="genus" reg="Phytomyza">Phytomyza</tp:taxon-name-part> <tp:taxon-name-part taxon-name-part-type="species" reg="vitalbae">vitalbae</tp:taxon-name-part></tp:taxon-name></italic> on leaves of <italic><tp:taxon-name><tp:taxon-name-part taxon-name-part-type="genus" reg="Clematis">Clematis</tp:taxon-name-part> <tp:taxon-name-part taxon-name-part-type="species" reg="orientalis">orientalis</tp:taxon-name-part></tp:taxon-name></italic> (accession numbers, <abbrev xmlns:xlink="http://www.w3.org/1999/xlink" content-type="institution" xlink:title="Institute of Plant Protection" id="ABBRID0E2EAG" xlink:type="simple">IPP</abbrev>(Da)JQ1–<abbrev xmlns:xlink="http://www.w3.org/1999/xlink" content-type="institution" xlink:title="Institute of Plant Protection" id="ABBRID0EAFAG" xlink:type="simple">IPP</abbrev>(Da)JQ32); • 2♀ 8♂ China, Gansu Province, Jiuquan City, <named-content xmlns:xlink="http://www.w3.org/1999/xlink" content-type="dwc:verbatimCoordinates" xlink:type="simple"><named-content content-type="geo-json" specific-use="{&#34;type&#34;:&#34;Point&#34;,&#34;coordinates&#34;:[94.708611,40.166389]}" id="NCID0EIFAG" xlink:type="simple">40°09'59"N, 94°42'31"E</named-content></named-content>, 4 June 2023, Bao-Wei Huo leg., reared from <italic><tp:taxon-name><tp:taxon-name-part taxon-name-part-type="genus" reg="Phytomyza">Phytomyza</tp:taxon-name-part> <tp:taxon-name-part taxon-name-part-type="species" reg="vitalbae">vitalbae</tp:taxon-name-part></tp:taxon-name></italic> on leaves of <italic><tp:taxon-name><tp:taxon-name-part taxon-name-part-type="genus" reg="Clematis">Clematis</tp:taxon-name-part> <tp:taxon-name-part taxon-name-part-type="species" reg="orientalis">orientalis</tp:taxon-name-part></tp:taxon-name></italic> (accession numbers, <abbrev xmlns:xlink="http://www.w3.org/1999/xlink" content-type="institution" xlink:title="Institute of Plant Protection" id="ABBRID0EDGAG" xlink:type="simple">IPP</abbrev>(Da)HZ1–<abbrev xmlns:xlink="http://www.w3.org/1999/xlink" content-type="institution" xlink:title="Institute of Plant Protection" id="ABBRID0EIGAG" xlink:type="simple">IPP</abbrev>(Da)HZ10); • 121♀ 224♂ China, Gansu Province, Jiuquan City, <named-content xmlns:xlink="http://www.w3.org/1999/xlink" content-type="dwc:verbatimCoordinates" xlink:type="simple"><named-content content-type="geo-json" specific-use="{&#34;type&#34;:&#34;Point&#34;,&#34;coordinates&#34;:[94.721389,40.166389]}" id="NCID0EQGAG" xlink:type="simple">40°09'59"N, 94°43'17"E</named-content></named-content>, 4 June 2023, Bao-Wei Huo leg., reared from <italic><tp:taxon-name><tp:taxon-name-part taxon-name-part-type="genus" reg="Phytomyza">Phytomyza</tp:taxon-name-part> <tp:taxon-name-part taxon-name-part-type="species" reg="vitalbae">vitalbae</tp:taxon-name-part></tp:taxon-name></italic> on leaves of <italic><tp:taxon-name><tp:taxon-name-part taxon-name-part-type="genus" reg="Clematis">Clematis</tp:taxon-name-part> <tp:taxon-name-part taxon-name-part-type="species" reg="orientalis">orientalis</tp:taxon-name-part></tp:taxon-name></italic> (accession numbers, <abbrev xmlns:xlink="http://www.w3.org/1999/xlink" content-type="institution" xlink:title="Institute of Plant Protection" id="ABBRID0ELHAG" xlink:type="simple">IPP</abbrev>(Da)QS1–<abbrev xmlns:xlink="http://www.w3.org/1999/xlink" content-type="institution" xlink:title="Institute of Plant Protection" id="ABBRID0EQHAG" xlink:type="simple">IPP</abbrev>(Da)QS345); • 24♀ 30♂ with same label data as holotype; • 13♀ 25♂ China, Gansu Province, Jiuquan City, <named-content xmlns:xlink="http://www.w3.org/1999/xlink" content-type="dwc:verbatimCoordinates" xlink:type="simple"><named-content content-type="geo-json" specific-use="{&#34;type&#34;:&#34;Point&#34;,&#34;coordinates&#34;:[94.721944,40.162778]}" id="NCID0EYHAG" xlink:type="simple">40°09'46"N, 94°43'19"E</named-content></named-content>, 4 June 2023, Bao-Wei Huo leg., reared from <italic><tp:taxon-name><tp:taxon-name-part taxon-name-part-type="genus" reg="Phytomyza">Phytomyza</tp:taxon-name-part> <tp:taxon-name-part taxon-name-part-type="species" reg="vitalbae">vitalbae</tp:taxon-name-part></tp:taxon-name></italic> on leaves of <italic><tp:taxon-name><tp:taxon-name-part taxon-name-part-type="genus" reg="Clematis">Clematis</tp:taxon-name-part> <tp:taxon-name-part taxon-name-part-type="species" reg="orientalis">orientalis</tp:taxon-name-part></tp:taxon-name></italic> (accession numbers, <abbrev xmlns:xlink="http://www.w3.org/1999/xlink" content-type="institution" xlink:title="Institute of Plant Protection" id="ABBRID0ETIAG" xlink:type="simple">IPP</abbrev>(Da)AD1–<abbrev xmlns:xlink="http://www.w3.org/1999/xlink" content-type="institution" xlink:title="Institute of Plant Protection" id="ABBRID0EYIAG" xlink:type="simple">IPP</abbrev>(Da)AD38).</p></tp:treatment-sec><tp:treatment-sec sec-type="diagnosis" id="SECID0E4IAG"><title>Diagnosis.</title><p>Scape entirely white, with only the apex slightly infuscate (Fig. <xref ref-type="fig" rid="F3">3B</xref>). With yellow marking on the ocellus (Fig. <xref ref-type="fig" rid="F3">3A</xref>). Mesosoma and metasoma metallic green with golden luster (Figs <xref ref-type="fig" rid="F1">1</xref>, <xref ref-type="fig" rid="F3">3A</xref>). Fore wing speculum bare; postmarginal vein 1.55× as long as stigmal vein in the female, and 1.50× in the male. All femora white, except for the narrowly infuscate base of the hind femur in the female, occasionally dark brown in basal ½ in the male; all tibiae white.</p></tp:treatment-sec><tp:treatment-sec sec-type="description" id="SECID0ETJAG"><title>Description.</title><p><bold>Female</bold> (Fig. <xref ref-type="fig" rid="F1">1</xref>). Body length 1.54 mm. Fore wing length 1.07 mm. Scape white with apex infuscate. Pedicel dark brown. Flagellum brown, with antennal sensilla yellowish. Head dark brown with golden-green luster, and with yellow markings on the ocellus. Eyes red and ocelli brown. Mandibles pale brown. Pronotum, mesoscutum, scutellum, dorsellum, and propodeum metallic green. Coxae dark brown with golden-green reflections; femora white, hind femora with base infuscate; tibiae white; fore tarsi dusky, mid and hind tarsi with tarsomeres 1–3 white, 4 dark brown. Wings hyaline, veins yellowish. Female gaster metallic green with golden or bronze luster, but male gaster dark brown with golden-green reflections.</p><fig id="F1" position="float" orientation="portrait"><object-id xmlns:xlink="http://www.w3.org/1999/xlink" content-type="doi" xlink:type="simple">10.3897/zookeys.1257.159532.figure1</object-id><object-id xmlns:xlink="http://www.w3.org/1999/xlink" content-type="arpha" xlink:type="simple">E081718B-D622-5631-B458-32F339386EBE</object-id><label>Figure 1.</label><caption><p><italic><tp:taxon-name><tp:taxon-name-part taxon-name-part-type="genus" reg="Diglyphus">Diglyphus</tp:taxon-name-part> <tp:taxon-name-part taxon-name-part-type="species" reg="albifemur">albifemur</tp:taxon-name-part></tp:taxon-name></italic> sp. nov. female, holotype, habitus. <bold>A.</bold> Dorsal view; <bold>B.</bold> Dorsal view.</p></caption><graphic xmlns:xlink="http://www.w3.org/1999/xlink" xlink:href="zookeys-1257-327_article-159532__-g001.jpg" position="float" orientation="portrait" xlink:type="simple" id="oo_1455358.jpg"><uri content-type="original_file" xlink:type="simple">https://binary.pensoft.net/fig/1455358</uri></graphic></fig><p><bold><italic>Head</italic></bold> (Fig. <xref ref-type="fig" rid="F3">3A, C</xref>). Head length 0.50× width in dorsal view (Fig. <xref ref-type="fig" rid="F3">3A</xref>). Antennal flagellum with two funiculars and three clavomeres; scape 4.17× as long as broad and 2.50× as long as pedicel; pedicel 1.67× as long as broad; F1 1.18× and F2 1.10× as long as broad, F1 1.68× as long as F2; clava 2.83× as long as broad, 1.09× as long as scape (Fig. <xref ref-type="fig" rid="F3">3B</xref>). Antennal toruli situated above the level of lower margin of eyes. <abbrev xmlns:xlink="http://www.w3.org/1999/xlink" xlink:title="Posterior ocellar line: shortest distance between the inner margins of the lateral ocelli" id="ABBRID0EKLAG" xlink:type="simple">POL</abbrev> 1.86× <abbrev xmlns:xlink="http://www.w3.org/1999/xlink" xlink:title="Ocular ocellar line: shortest distance between the inner margin of a lateral ocellus and the inner margin of the compound eye" id="ABBRID0EOLAG" xlink:type="simple">OOL</abbrev>. Malar sulcus present; malar space 0.47× eye height (Fig. <xref ref-type="fig" rid="F3">3C</xref>). Frons and vertex with distinct reticulation. Eyes with sparse and short setae. Maxillary palpi with two segments.</p><p><bold><italic>Mesosoma</italic></bold> (Fig. <xref ref-type="fig" rid="F3">3A</xref>). Pronotum 0.46× as long as mesoscutum. Mesoscutum 1.14× as long as scutellum; mid lobe with two pairs of long setae; notauli incomplete. Scutellum as long as broad, with straight sublateral grooves and two pairs of setae. Setae on mesoscutum and scutellum dark brown. Dorsellum with reticulation. Propodeum obviously shorter than scutellum and without median carina; propodeal callus with three setae.</p><p><bold><italic>Wings</italic></bold> (Fig. <xref ref-type="fig" rid="F3">3E</xref>). Fore wing 1.76× as long as wide; with seven setae on dorsal surface of submarginal vein. Speculum almost bare, with a few scattered setae. Costal cell with two rows of setae, including 16 setae at the base and an incomplete row with 14 setae in apical part. Postmarginal vein 1.55× as long as stigmal vein. Cubital vein straight at base.</p><p><bold><italic>Metasoma</italic></bold> (Fig. <xref ref-type="fig" rid="F3">3D</xref>). Petiole inconspicuous. Gaster short ovate, 1.57× as long as wide in dorsal view; apex acute. Tip of ovipositor sheaths visible in dorsal view.</p><p><bold>Male</bold> (Fig. <xref ref-type="fig" rid="F2">2</xref>). Similar to the female, but generally smaller. Body length 1.5 mm. Hind femora completely white to occasionally with basal ½ dark brown. Gastral tergites mainly black, tergites 1 and 7 with golden-green reflections. Head 0.56× as long as wide in dorsal view. <abbrev xmlns:xlink="http://www.w3.org/1999/xlink" xlink:title="Posterior ocellar line: shortest distance between the inner margins of the lateral ocelli" id="ABBRID0E6MAG" xlink:type="simple">POL</abbrev> 2.40× <abbrev xmlns:xlink="http://www.w3.org/1999/xlink" xlink:title="Ocular ocellar line: shortest distance between the inner margin of a lateral ocellus and the inner margin of the compound eye" id="ABBRID0EDNAG" xlink:type="simple">OOL</abbrev>. Scape 4.0× as long as broad, 2.0× as long as pedicel. Pedicel 2.50× as long as broad. F1 2.20× and F2 1.46× as long as broad, F1 1.38× as long as F2. Clava 3.0× as long as broad, 2.05× as long as scape and 2.81× as long as F2. Fore femora with basal ½ dark brown. Mesoscutum 1.67× as long as scutellum. Scutellum as long as broad. Fore wing 1.80× as long as wide. Postmarginal vein 1.50× as long as stigmal vein. Gaster 2.03× as long as wide in dorsal view.</p><fig id="F2" position="float" orientation="portrait"><object-id xmlns:xlink="http://www.w3.org/1999/xlink" content-type="doi" xlink:type="simple">10.3897/zookeys.1257.159532.figure2</object-id><object-id xmlns:xlink="http://www.w3.org/1999/xlink" content-type="arpha" xlink:type="simple">74D27CEF-B732-54B8-B72D-8CEC2E9EBF8B</object-id><label>Figure 2.</label><caption><p><italic><tp:taxon-name><tp:taxon-name-part taxon-name-part-type="genus" reg="Diglyphus">Diglyphus</tp:taxon-name-part> <tp:taxon-name-part taxon-name-part-type="species" reg="albifemur">albifemur</tp:taxon-name-part></tp:taxon-name></italic> sp. nov. male, paratype, habitus. <bold>A.</bold> Dorsal view; <bold>B.</bold> Dorsal view.</p></caption><graphic xmlns:xlink="http://www.w3.org/1999/xlink" xlink:href="zookeys-1257-327_article-159532__-g002.jpg" position="float" orientation="portrait" xlink:type="simple" id="oo_1455359.jpg"><uri content-type="original_file" xlink:type="simple">https://binary.pensoft.net/fig/1455359</uri></graphic></fig><fig id="F3" position="float" orientation="portrait"><object-id xmlns:xlink="http://www.w3.org/1999/xlink" content-type="doi" xlink:type="simple">10.3897/zookeys.1257.159532.figure3</object-id><object-id xmlns:xlink="http://www.w3.org/1999/xlink" content-type="arpha" xlink:type="simple">FEF19B36-8A13-53C9-84C4-8757A8258F92</object-id><label>Figure 3.</label><caption><p><italic><tp:taxon-name><tp:taxon-name-part taxon-name-part-type="genus" reg="Diglyphus">Diglyphus</tp:taxon-name-part> <tp:taxon-name-part taxon-name-part-type="species" reg="albifemur">albifemur</tp:taxon-name-part></tp:taxon-name></italic> sp. nov. <bold>A.</bold> Female paratype, head and mesosoma, dorsal view; <bold>B.</bold> Female paratype, antenna, lateral view; <bold>C.</bold> Female paratype, head, lateral view; <bold>D.</bold> Female paratype, metasoma, dorsal view; <bold>E.</bold> Female paratype, right fore and hind wings.</p></caption><graphic xmlns:xlink="http://www.w3.org/1999/xlink" xlink:href="zookeys-1257-327_article-159532__-g003.jpg" position="float" orientation="portrait" xlink:type="simple" id="oo_1455360.jpg"><uri content-type="original_file" xlink:type="simple">https://binary.pensoft.net/fig/1455360</uri></graphic></fig></tp:treatment-sec><tp:treatment-sec sec-type="host" id="SECID0EXOAG"><title>Hosts and biology.</title><p>The new species was reared mainly from <italic><tp:taxon-name><tp:taxon-name-part taxon-name-part-type="genus" reg="Phytomyza">Phytomyza</tp:taxon-name-part> <tp:taxon-name-part taxon-name-part-type="species" reg="vitalbae">vitalbae</tp:taxon-name-part></tp:taxon-name></italic> Kaltenbach on leaves of <italic><tp:taxon-name><tp:taxon-name-part taxon-name-part-type="genus" reg="Clematis">Clematis</tp:taxon-name-part> <tp:taxon-name-part taxon-name-part-type="species" reg="orientalis">orientalis</tp:taxon-name-part></tp:taxon-name></italic> L.; a few specimens were reared from <italic><tp:taxon-name><tp:taxon-name-part taxon-name-part-type="genus" reg="Phytomyza">Phytomyza</tp:taxon-name-part> <tp:taxon-name-part taxon-name-part-type="species" reg="horticola">horticola</tp:taxon-name-part></tp:taxon-name></italic> Goureau on leaves of <italic><tp:taxon-name><tp:taxon-name-part taxon-name-part-type="genus" reg="Vigna">Vigna</tp:taxon-name-part> <tp:taxon-name-part taxon-name-part-type="species" reg="unguiculata">unguiculata</tp:taxon-name-part></tp:taxon-name></italic> (L.) Walp. and <italic><tp:taxon-name><tp:taxon-name-part taxon-name-part-type="genus" reg="Raphanus">Raphanus</tp:taxon-name-part> <tp:taxon-name-part taxon-name-part-type="species" reg="sativus">sativus</tp:taxon-name-part></tp:taxon-name></italic> L. Other <tp:taxon-name><tp:taxon-name-part taxon-name-part-type="family">Eulophidae</tp:taxon-name-part></tp:taxon-name> species that were reared from the above leaf-miners include: <italic><tp:taxon-name><tp:taxon-name-part taxon-name-part-type="genus" reg="Neochrysocharis">Neochrysocharis</tp:taxon-name-part> <tp:taxon-name-part taxon-name-part-type="species" reg="formosa">formosa</tp:taxon-name-part></tp:taxon-name></italic> (Westwood), <italic><tp:taxon-name><tp:taxon-name-part taxon-name-part-type="genus" reg="Diglyphus">Diglyphus</tp:taxon-name-part> <tp:taxon-name-part taxon-name-part-type="species" reg="isaea">isaea</tp:taxon-name-part></tp:taxon-name></italic> (Walker), <italic><tp:taxon-name><tp:taxon-name-part taxon-name-part-type="genus" reg="Diglyphus">D.</tp:taxon-name-part> <tp:taxon-name-part taxon-name-part-type="species" reg="wani">wani</tp:taxon-name-part></tp:taxon-name></italic> Liu, Zhu &amp; Yefremova, <italic><tp:taxon-name><tp:taxon-name-part taxon-name-part-type="genus" reg="Diglyphus">D.</tp:taxon-name-part> <tp:taxon-name-part taxon-name-part-type="species" reg="pusztensis">pusztensis</tp:taxon-name-part></tp:taxon-name></italic> (Erdös &amp; Novicky), and <italic><tp:taxon-name><tp:taxon-name-part taxon-name-part-type="genus" reg="Closterocerus">Closterocerus</tp:taxon-name-part> <tp:taxon-name-part taxon-name-part-type="species" reg="lyonetiae">lyonetiae</tp:taxon-name-part></tp:taxon-name></italic> (Ferrière).</p><fig id="F4" position="float" orientation="portrait"><object-id xmlns:xlink="http://www.w3.org/1999/xlink" content-type="doi" xlink:type="simple">10.3897/zookeys.1257.159532.figure4</object-id><object-id xmlns:xlink="http://www.w3.org/1999/xlink" content-type="arpha" xlink:type="simple">AF346755-7F59-50FE-BBFC-B58C0F1E1895</object-id><label>Figure 4.</label><caption><p>Six <italic><tp:taxon-name><tp:taxon-name-part taxon-name-part-type="genus" reg="Diglyphus">Diglyphus</tp:taxon-name-part></tp:taxon-name></italic> species. <bold>A.</bold><italic><tp:taxon-name><tp:taxon-name-part taxon-name-part-type="genus" reg="Diglyphus">D.</tp:taxon-name-part> <tp:taxon-name-part taxon-name-part-type="species" reg="isaea">isaea</tp:taxon-name-part></tp:taxon-name></italic>, wings; <bold>B.</bold><italic><tp:taxon-name><tp:taxon-name-part taxon-name-part-type="genus" reg="Diglyphus">D.</tp:taxon-name-part> <tp:taxon-name-part taxon-name-part-type="species" reg="difasciatus">difasciatus</tp:taxon-name-part></tp:taxon-name></italic>, fore wing; <bold>C.</bold><italic><tp:taxon-name><tp:taxon-name-part taxon-name-part-type="genus" reg="Diglyphus">D.</tp:taxon-name-part> <tp:taxon-name-part taxon-name-part-type="species" reg="crassinervis">crassinervis</tp:taxon-name-part></tp:taxon-name></italic>, wings; <bold>D.</bold><italic><tp:taxon-name><tp:taxon-name-part taxon-name-part-type="genus" reg="Diglyphus">D.</tp:taxon-name-part> <tp:taxon-name-part taxon-name-part-type="species" reg="bulbus">bulbus</tp:taxon-name-part></tp:taxon-name></italic>, head, lateral view; <bold>E.</bold><italic><tp:taxon-name><tp:taxon-name-part taxon-name-part-type="genus" reg="Diglyphus">D.</tp:taxon-name-part> <tp:taxon-name-part taxon-name-part-type="species" reg="albiscapus">albiscapus</tp:taxon-name-part></tp:taxon-name></italic>, metasoma, dorsal view; <bold>F.</bold><italic><tp:taxon-name><tp:taxon-name-part taxon-name-part-type="genus" reg="Diglyphus">D.</tp:taxon-name-part> <tp:taxon-name-part taxon-name-part-type="species" reg="pusztensis">pusztensis</tp:taxon-name-part></tp:taxon-name></italic>, dorsal view; <bold>G.</bold><italic><tp:taxon-name><tp:taxon-name-part taxon-name-part-type="genus" reg="Diglyphus">D.</tp:taxon-name-part> <tp:taxon-name-part taxon-name-part-type="species" reg="isaea">isaea</tp:taxon-name-part></tp:taxon-name></italic>, habitus, lateral view.</p></caption><graphic xmlns:xlink="http://www.w3.org/1999/xlink" xlink:href="zookeys-1257-327_article-159532__-g004.jpg" position="float" orientation="portrait" xlink:type="simple" id="oo_1455361.jpg"><uri content-type="original_file" xlink:type="simple">https://binary.pensoft.net/fig/1455361</uri></graphic></fig></tp:treatment-sec><tp:treatment-sec sec-type="distribution" id="SECID0ERVAG"><title>Distribution.</title><p>China (Gansu, Heilongjiang, Neimenggu, Shandong, Xizang, and Xinjiang).</p></tp:treatment-sec><tp:treatment-sec sec-type="etymology" id="SECID0EWVAG"><title>Etymology.</title><p>The species name is derived from a combination of the Latin <italic>albus</italic> (white) and <italic>femur</italic>, referring to the main colour of femora.</p></tp:treatment-sec><tp:treatment-sec sec-type="comments" id="SECID0EAWAG"><title>Comments.</title><p><italic><tp:taxon-name><tp:taxon-name-part taxon-name-part-type="genus" reg="Diglyphus">Diglyphus</tp:taxon-name-part> <tp:taxon-name-part taxon-name-part-type="species" reg="albifemur">albifemur</tp:taxon-name-part></tp:taxon-name></italic> is similar to <italic><tp:taxon-name><tp:taxon-name-part taxon-name-part-type="genus" reg="Diglyphus">D.</tp:taxon-name-part> <tp:taxon-name-part taxon-name-part-type="species" reg="clematidis">clematidis</tp:taxon-name-part></tp:taxon-name></italic> Navone &amp; Hansson, but <italic><tp:taxon-name><tp:taxon-name-part taxon-name-part-type="genus" reg="Diglyphus">D.</tp:taxon-name-part> <tp:taxon-name-part taxon-name-part-type="species" reg="albifemur">albifemur</tp:taxon-name-part></tp:taxon-name></italic> differs from <italic><tp:taxon-name><tp:taxon-name-part taxon-name-part-type="genus" reg="Diglyphus">D.</tp:taxon-name-part> <tp:taxon-name-part taxon-name-part-type="species" reg="clematidis">clematidis</tp:taxon-name-part></tp:taxon-name></italic> in having: (1) mesoscutum and scutellum golden-green (purple, or golden-green with purplish reflections in <italic><tp:taxon-name><tp:taxon-name-part taxon-name-part-type="genus" reg="Diglyphus">D.</tp:taxon-name-part> <tp:taxon-name-part taxon-name-part-type="species" reg="clematidis">clematidis</tp:taxon-name-part></tp:taxon-name></italic>); (2) postmarginal vein 1.50–1.55× as long as stigmal vein (postmarginal vein 1.1× as long as stigmal vein in <italic><tp:taxon-name><tp:taxon-name-part taxon-name-part-type="genus" reg="Diglyphus">D.</tp:taxon-name-part> <tp:taxon-name-part taxon-name-part-type="species" reg="clematidis">clematidis</tp:taxon-name-part></tp:taxon-name></italic>); (3) wing veins in male not enlarged (male marginal vein distinctly enlarged in <italic><tp:taxon-name><tp:taxon-name-part taxon-name-part-type="genus" reg="Diglyphus">D.</tp:taxon-name-part> <tp:taxon-name-part taxon-name-part-type="species" reg="clematidis">clematidis</tp:taxon-name-part></tp:taxon-name></italic>); (4) tergites of male gaster mainly black, tergites 1, 6, and 7 with golden-green reflections (male gaster with a large pale spot subbasally in <italic><tp:taxon-name><tp:taxon-name-part taxon-name-part-type="genus" reg="Diglyphus">D.</tp:taxon-name-part> <tp:taxon-name-part taxon-name-part-type="species" reg="clematidis">clematidis</tp:taxon-name-part></tp:taxon-name></italic>).</p></tp:treatment-sec><tp:treatment-sec sec-type="Molecular analysis" id="SECID0E5YAG"><title>Molecular analysis.</title><p>Five haplotypes were detected from six specimen of <italic><tp:taxon-name><tp:taxon-name-part taxon-name-part-type="genus" reg="Diglyphus">Diglyphus</tp:taxon-name-part> <tp:taxon-name-part taxon-name-part-type="species" reg="albifemur">albifemur</tp:taxon-name-part></tp:taxon-name></italic> sp. nov., based on <abbrev xmlns:xlink="http://www.w3.org/1999/xlink" xlink:title="Mitochondrial cytochrome c oxidase subunit I" id="ABBRID0EPZAG" xlink:type="simple">COI</abbrev>. The <abbrev xmlns:xlink="http://www.w3.org/1999/xlink" xlink:title="Mitochondrial cytochrome c oxidase subunit I" id="ABBRID0ETZAG" xlink:type="simple">COI</abbrev> sequence of <italic><tp:taxon-name><tp:taxon-name-part taxon-name-part-type="genus" reg="Diglyphus">D.</tp:taxon-name-part> <tp:taxon-name-part taxon-name-part-type="species" reg="albifemur">albifemur</tp:taxon-name-part></tp:taxon-name></italic> sp. nov. was uploaded to GenBank (GenBank accession numbers <ext-link xmlns:xlink="http://www.w3.org/1999/xlink" ext-link-type="gen" xlink:href="PV920650" xlink:type="simple">PV920650</ext-link>–<ext-link xmlns:xlink="http://www.w3.org/1999/xlink" ext-link-type="gen" xlink:href="PV920655" xlink:type="simple">PV920655</ext-link>).</p></tp:treatment-sec></tp:taxon-treatment>
